# Supplementary material for: Targeting Neuronal Nitric Oxide Synthase (nNOS) as a Novel Approach to Enhancing the Anti-Melanoma Activity of Immune Checkpoint Inhibitors
Source: Pharmaceutics. 2025 May 24;17(6):691. doi: 10.3390/pharmaceutics17060691 (PMC12196278; doi:10.3390/pharmaceutics17060691)
Supplement: Supplementary file 1 [file pharmaceutics-17-00691-s001.zip]

Archive with 1 entries (1 files):
- pharmaceutics-3605304-supplementary.pdf
